# Supplementary material for: Regulation of autoimmune arthritis by the SHP-1 tyrosine phosphatase
Source: Arthritis Res Ther. 2020 Jun 26;22:160. doi: 10.1186/s13075-020-02250-8 (PMC7318740; doi:10.1186/s13075-020-02250-8)
Supplement: Supplementary file 2 — Additional file 2 Spleen cell populations of WT, Shp1-Tg+/+ and Shp1-Tg+/- mice. CD3+ cells are shown as % of lymphocytes. CD4+ and CD8+ cells are shown as % of CD3+ cells. Total B220+ cells are illustrated as the % of lymphocytes. Marginal zone, transitional 1, transitional 2 and follicular B cells are illustrated as % of B220+ cells. Plasma cells are seen as % of lymphocytes. Red color indicates statistically significant difference (n=4/group, Kruskal-Wallis test). B cell subpopulations were defined as: marginal zone: IgM high, CD21 high, CD23-; transitional 1: IgM high, CD21 low, CD23-; transitional 2: IgM high, CD21 med, CD23+; follicular: IgM low, CD21 med, CD23+; plasma cells: B220 low, CD19-, CD138+. [file 13075_2020_2250_MOESM2_ESM.xlsx]

## Sheet: Sheet1
Additional file 2.
Cell populations	T cells
	CD3			CD4			CD8
Genotype	WT	Shp1-Tg+/+	Shp1-Tg+/-	WT	Shp1-Tg+/+	Shp1-Tg+/-	WT	Shp1-Tg+/+	Shp1-Tg+/-
	22.2	14	20.7	48.2	25.8	46.5	19.6	6	13.7
	24.4	12.9	22	49.1	29.2	42.9	16.4	9.1	16.6
	26.3	15.3	21.3	54.4	30.8	48	18.3	10.8	12.7
	27.2	16.5	22.9	54.3	32.5	51.2	18.5	9.1	13.5
Mean	25.025	14.675	21.725	51.5	29.575	47.15	18.2	8.75	14.125
SEM	1.10783	0.781425	0.473242	1.6558	1.42734	1.72264	0.66458	1.00042	0.852814
p (vs WT)		0.0071	0.5094		0.0098	0.7179		0.007	0.5072
p (vs SHP1-Tg+/+)			0.2866			0.2327			0.2848
Cell populations	B cells
	Total B220+ cells			Marginal zone			Transitional 1			Transitional 2			Follicular			Plasma cells
Genotype	WT	Shp1-Tg+/+	Shp1-Tg+/-	WT	Shp1-Tg+/+	Shp1-Tg+/-	WT	Shp1-Tg+/+	Shp1-Tg+/-	WT	Shp1-Tg+/+	Shp1-Tg+/-	WT	Shp1-Tg+/+	Shp1-Tg+/-	WT	Shp1-Tg+/+	Shp1-Tg+/-
	41.6	42.8	37	4.4	4.8	9.3	24.9	10.1	10.5	19	25.7	19.9	19.6	17	17.4	2.7	3	3.3
	43.3	40.9	37.5	4.6	8.2	10	24.1	8.2	7.8	18.8	24.9	20.8	19.9	15.1	18.2	3.1	2.5	2.6
	31.7	44.7	39.1	2.5	6.6	5	23	9.5	12	17.1	23.8	21.6	14.8	12.4	13.9	3.9	4.5	3.6
	35.3	38	38	2.5	6.2	7.3	27.3	8.8	12.6	15.4	21.2	20	14.2	13.8	13.1	4.1	4.4	3.1
Mean	37.975	41.6	37.9	3.5	6.45	7.9	24.825	9.15	10.725	17.575	23.9	20.575	17.125	14.575	15.65	3.45	3.6	3.15
SEM	2.70844	1.42887	0.449073	0.578792	0.699405	1.12324	0.9123	0.41332	1.07034	0.841006	0.980646	0.3966	1.52172	0.978413	1.2626	0.330404	0.501664	0.210159
p (vs WT)		0.6585	>0.999		0.1484	0.0179		0.0181	0.1496		0.0071	0.2866		0.424	>0.999		>0.999	>0.999
p (vs SHP1-Tg+/+)			0.3481			>0.999			>0.999			0.5094			>0.999			>0.999
Additional file 2. Spleen cell populations of WT, Shp1-Tg+/+ and Shp1-Tg+/- mice. CD3+ cells are seen as % of lymphocytes. CD4+ and CD8+ cells are seen as % of CD3+ cells. Total B220+ cells are illustrated as the % of lymphocytes. Marginal zone, transitional 1, transitional 2 and follicular B cells are illustrated as % of B220+ cells. Plasma cells are seen as % of lymphocytes. Red color indicates…
Antibodies used for flow cytometry:
	Name				Label	Supplier	Cat#		Clone ID
CD3+ cells	anti-mouse CD3e				APC/Cy7	BD	557596		145-2C11
CD4+ T cells	anti-mouse CD4				AF488	eBioscience	53-0041-82		GK1.5
CD8+ T cells	anti-mouse CD8a				PE	BD	553033		53-67
B220+ cells	anti-mouse/human B220/CD45				FITC	BioLegend	103206		RA3-6B2
MZ, T1, T2 and Fo B cells	anti-mouse/human B220/CD45				FITC	BioLegend	103206		RA3-6B2
	anti-mouse IgM				PerCP/Cy5.5	BioLegend	406512		RMM-1
	anti-mouse CD21/35				PE	BioLegend	123409		7E9
	anti-mouse CD23				APC/Cy7	BioLegend	101630		B3B4
Plasma cells	anti-mouse/human B220/CD45				FITC	BioLegend	103206		RA3-6B2
	anti-mouse CD19				PE	BD	553786		1D3
	anti-mouse CD138				APC	BD	558626		281-2
